# Supplementary material for: Nanoarchitectonics of Injectable Biomimetic Conjugates for Cartilage Protection and Therapy Based on Degenerative Osteoarthritis Progression
Source: Biomater Res. 2024 Sep 10;28:0075. doi: 10.34133/bmr.0075 (PMC11383433; doi:10.34133/bmr.0075)
Supplement: Supplementary 1 — Fig. S1 Tables S1 to S6 [file bmr.0075.f1.zip]

Archive with 4 entries (4 files):
- CST+DFPEG.par
- CST-14.par
- DFPEG.par
- Supplementary Material.docx
